# Supplementary material for: Amino Acid Compound 2 (AAC2) Treatment Counteracts Insulin-Induced Synaptic Gene Expression and Seizure-Related Mortality in a Mouse Model of Alzheimer’s Disease
Source: Int J Mol Sci. 2024 Oct 30;25(21):11689. doi: 10.3390/ijms252111689 (PMC11546384; doi:10.3390/ijms252111689)
Supplement: Supplementary file 1 [file ijms-25-11689-s001.zip]

Archive with 1 entries (1 files):
- ijms-3262978-supplementary.xlsx
