# Supplementary material for: Amino Acid Compound 2 (AAC2) Treatment Counteracts Insulin-Induced Synaptic Gene Expression and Seizure-Related Mortality in a Mouse Model of Alzheimer’s Disease
Source: Int J Mol Sci. 2024 Oct 30;25(21):11689. doi: 10.3390/ijms252111689 (PMC11546384; doi:10.3390/ijms252111689)
Supplement: Supplementary file 1 [file ijms-25-11689-s001.zip › ijms-3262978-supplementary.xlsx]

## Sheet: Sheet1
Supplemental Table 1			Nanostring code set
	Customer Identifier	Accession	Position	Target Sequence	Tm CP	Tm RP	HUGO Gene	NSID	Design Remarks
1	Acaca	NM_133360.2	746-845	GGATAAGATTGCATCTTCTATTGTGGCTCAAACTGCAGGTATCCCAACTCTTCCCTGGAGTGGCAGTGGTCTTCGAGTGGATTGGCAAGAAAATGATTTT	81	80	Acaca	NM_133360.2:745
2	Angptl8	NM_001080940.1	425-524	CGCCTGGCTCGGTCAAGCCCACCAAGAATTTGAGACCTTAAAGGCTCGAGCTGATAAGCAGAGCCACCTCTTATGGGCTCTCACTGGCCACGTGCAGCGA	85	86	Angptl8	NM_001080940.1:424
3	Apoe	NM_001305844.1	904-1003	CCTGCAGGCGGAGATCTTCCAGGCCCGCCTCAAGGGCTGGTTCGAGCCAATAGTGGAAGACATGCATCGCCAGTGGGCAAACCTGATGGAGAAGATACAG	88	89	Apoe	NM_001305844.1:903
4	App	NM_007471.2	512-611	GTGAGCGACGCCCTTCTCGTGCCCGACAAGTGCAAGTTCCTACACCAGGAGCGGATGGATGTTTGTGAGACCCATCTTCACTGGCACACCGTCGCCAAAG	85	83	App	NM_007471.2:511
5	Bdnf	NM_007540.4	3261-3360	AGTCCCGTCTGTACTTTACCCTTTGGGGTTAGAAGTCAAGTTGGAAGCCTGAATGAATGGACCCAATGAGAACTAGTGTTAAGCCCATTTCCCTAGTCAG	80	82	Bdnf	NM_007540.4:3260
6	Car14	NM_011797.2	749-848	ATCCTCATTGAGGTGGGCGAGACTGAGAATCCAGCTTATGATCACATTCTGAGTCGTCTACATGAAATAAGATACAAAGATCAGAAGACCTCTGTGCCTC	83	83	Car14	NM_011797.2:748
7	Casp1	NM_009807.2	260-359	GACAATAAATGGATTGTTGGATGAACTTTTAGAGAAGAGAGTGCTGAATCAGGAAGAAATGGATAAAATAAAACTTGCAAACATTACTGCTATGGACAAG	78	81	Casp1	NM_009807.2:259
8	Ccdc127	NM_024201.3	205-304	TTGGCAGCATTTCGTTGGATTTGGTCTAGGGAATCCCAAAAAGAGATAGAAAAAGCCAGAAAAGCATATCATCAGAGAACAGCTGCTTTCCAACAGGATC	79	82	Ccdc127	NM_024201.3:204
9	Ccl2	NM_011333.3	416-515	TCTTCAGCACCTTTGAATGTGAAGTTGACCCGTAAATCTGAAGCTAATGCATCCACTACCTTTTCCACAACCACCTCAAGCACTTCTGTAGGAGTGACCA	79	82	Ccl2	NM_011333.3:415
10	Ccl3	NM_011337.2	220-319	GGAAGATTCCACGCCAATTCATCGTTGACTATTTTGAAACCAGCAGCCTTTGCTCCCAGCCAGGTGTCATTTTCCTGACTAAGAGAAACCGGCAGATCTG	77	86	Ccl3	NM_011337.2:219
11	Ccl5	NM_013653.3	241-340	GTCGTGTTTGTCACTCGAAGGAACCGCCAAGTGTGTGCCAACCCAGAGAAGAAGTGGGTTCAAGAATACATCAACTATTTGGAGATGAGCTAGGATAGAG	85	81	Ccl5	NM_013653.3:240
12	Ccl7	NM_013654.3	142-241	CAACCAGATGGGCCCAATGCATCCACATGCTGCTATGTCAAGAAACAAAAGATCCCCAAGAGGAATCTCAAGAGCTACAGAAGGATCACCAGTAGTCGGT	85	85	Ccl7	NM_013654.3:141
13	Cd14	NM_009841.3	236-335	CTAGACGAGGAAAGTTGTTCCTGCAACTTCTCAGATCCGAAGCCAGATTGGTCCAGCGCTTTCAATTGTTTGGGGGCGGCAGATGTGGAATTGTACGGCG	81	82	Cd14	NM_009841.3:235
14	Cd40	NM_170702.2	121-220	GCGGTCCATCTAGGGCAGTGTGTTACGTGCAGTGACAAACAGTACCTCCACGATGGCCAGTGCTGTGATTTGTGCCAGCCAGGAAGCCGACTGACAAGCC	81	82	Cd40	NM_170702.2:120
15	Cd68	NM_001291058.1	781-880	GCACAGTGGACATTCATGGCGCAGAATTCATCTCTTCGAGAGCTCCAAGCTCCCTTGGGCCAAAGCTTCTGCTGTGGAAATGCAAGCATAGTTCTTTCTC	82	82	Cd68	NM_001291058.1:780
16	E-cadherin	NM_009864.2	1611-1710	TCGAAGTGCCCGAAGACTTTGGTGTGGGTCAGGAAATCACATCTTATACCGCTCGAGAGCCGGACACGTTCATGGATCAGAAGATCACGTATCGGATTTG	83	82	Cdh1	NM_009864.2:1610
17	Cldn5	NM_013805.4	976-1075	CCCTGCTCAGAACAGACTACAGGCACTTTTAAGAACTTGACCGACCTTTTCTTCTATGCGCAGTTGGCCACGACGTGGGTGGAACGCTCAGATTTCATCG	82	82	Cldn5	NM_013805.4:975
18	Cnot10	NM_153585.5	715-814	GCTTTTTGCTCGTAGACTTGTATATATTAACCCACCAGGCTGAGAAAGCTCTGCATCTTCTTGCCGTCCTAGAAAAAATGATTTCACAGGGTAGCGGTGG	78	80	Cnot10	NM_153585.5:714
19	Cox4i1	NM_009941.2	71-170	TTGGCTTCCAGAGCGCTGAGCCTGATTGGCAAGAGAGCCATTTCTACTTCGGTGTGCCTTCGAGCACATGGGAGTGTTGTGAAGAGTGAAGACTATGCTT	82	83	Cox4i1	NM_009941.2:70
20	Creb1	NM_001037726.1	2735-2834	TTCTGTCTGGACAGTTCACCAGATTCTCCAGAAGGCTTTCAAACGGCTAAAGTTTGATCTTTGTCCTGCTGAGCTTGCTGGGAAGGAGATAGCATAAAAG	80	81	Creb1	NM_001037726.1:2734
21	Fasn	NM_007988.3	5813-5912	TGGCAAATTTGATCTTTCTAACAACCACCCTCTGGGCATGGCTATCTTCTTGAAGAACGTCACTTTCCATGGGATCCTGCTGGACGCCCTTTTTGAGGAG	80	83	Fasn	NM_007988.3:5812
22	G6pdx	NM_008062.2	2031-2130	ACATTCTAGTTCCTGGGCTTGGACCGCCATTTTGTCCTATGCTGCTGCCACTGCCACCACCAGTAAACCCAGCTACATTCCTCAAATACCAGGCATTTAA	82	83	G6pdx	NM_008062.2:2030
23	Gck	NM_010292.4	863-962	TGTACGAAAAGATCATTGGCGGAAAGTACATGGGCGAGCTGGTACGACTTGTGCTGCTCAAGCTGGTAGAGGAGAATCTTCTGTTCCACGGAGAGGCCTC	84	84	Gck	NM_010292.4:862
24	Gja1	NM_010288.3	1451-1550	CTGGGGTGTTCATTTCGTTCCCGTGGAGGTGGTACTCAACAACCTCAGTAATGAGGCGTAGAAAACAAAGACATTACAATATCTAGGTTCCTTGGGGGGT	81	83	Gja1	NM_010288.3:1450
25	Gpx1	NM_008160.5	316-415	CCTCAAGTACGTCCGACCTGGTGGCGGGTTCGAGCCCAATTTTACATTGTTTGAGAAGTGCGAAGTGAATGGTGAGAAGGCTCACCCGCTCTTTACCTTC	81	83	Gpx1	NM_008160.5:315
26	Gpx4	NM_008162.3	614-713	TGGGAAATGCCATCAAATGGAACTTTACCAAGTTTCTCATTGATAAGAACGGCTGCGTGGTGAAGCGCTATGGTCCCATGGAGGAGCCCCAGGTGATAGA	77	92	Gpx4	NM_008162.3:613
27	Gpx6	NM_145451.3	249-348	TCTTTGTCAACGTGGCATCCTTCTGTGGCCTGACAGCTACGTACCCTGAGCTGAACACATTGCAGGAGGAGCTGAAGCCATTCAACGTCACGGTTTTGGG	82	82	Gpx6	NM_145451.3:248
28	Gusb	NM_010368.1	284-383	CCCTTCGGGACTTTATTGGCTGGGTGTGGTATGAACGGGAAGCAATCCTGCCACGGCGATGGACCCAAGATACCGACATGAGAGTGGTGTTGAGGATCAA	85	86	Gusb	NM_010368.1:283
29	Hilpda	NM_023516.5	237-336	TCGCCATGAAGTTCATGCTGAACCTCTATGTGCTGGGCATCATGTTGACCCTGCTTTCCATCTTTGTTAGAGTGATGGAGTCTCTGGGAGGCTTACTGGA	82	81	Hilpda	NM_023516.5:236
30	Hk1	NM_001146100.1	757-856	CATGGAGAAAAGGAAGATCAAGGACAAGAAATTACCCGTGGGATTCACGTTTTCCTTCCCGTGCCGACAATCCAAAATAGACGAGGCCGTACTGATCACG	84	82	Hk1	NM_001146100.1:756
31	Hmox1	NM_010442.2	611-710	CTGGGGAGGGCCTGGCTTTTTTTACCTTCCCGAACATCGACAGCCCCACCAAGTTCAAACAGCTCTATCGTGCTCGAATGAACACTCTGGAGATGACACC	83	81	Hmox1	NM_010442.2:610
32	Hpgds	NM_019455.4	195-294	AGCCAACTCTTCCATTTGGCAAAATCCCTGTTTTGGAGGTGGAAGGACTTACAATCCACCAGAGCCTCGCAATAGCAAGATATTTGACCAAAAACACAGA	81	82	Hpgds	NM_019455.4:194
33	Hprt	NM_013556.2	31-130	TGCTGAGGCGGCGAGGGAGAGCGTTGGGCTTACCTCACTGCTTTCCGGAGCGGTAGCACCTCCTCCGCCGGCTTCCTCCTCAGACCGCTTTTTGCCGCGA	82	82	Hprt	NM_013556.2:30
34	Hsd17b7	NM_010476.3	677-776	CTCCTGAATGTGGCTTTGAACAGGAATTTCAACCAGAAGGGTCTGTATTCCAGTGTGATGTGCCCAGGCGTCGTGATGACCAATATGACGTATGGAATTT	79	81	Hsd17b7	NM_010476.3:676
35	Il10	NM_010548.2	251-350	GACAACATACTGCTAACCGACTCCTTAATGCAGGACTTTAAGGGTTACTTGGGTTGCCAAGCCTTATCGGAAATGATCCAGTTTTACCTGGTAGAAGTGA	81	80	Il10	NM_010548.2:250
36	Il4	NM_021283.2	315-414	CCATGCTTGAAGAAGAACTCTAGTGTTCTCATGGAGCTGCAGAGACTCTTTCGGGCTTTTCGATGCCTGGATTCATCGATAAGCTGCACCATGAATGAGT	81	81	Il4	NM_021283.2:314
37	Ins1	NM_008386.4	55-154	CACCCCACCTGGAGACCTTAATGGGCCAAACAGCAAAGTCCAGGGGGCAGAGAGGAGGTACTTTGGACTATAAAGCTGGTGGGCATCCAGTAACCCCCAG	87	85	Ins1	NM_008386.4:54
38	Ins2	NM_008387.3	267-366	AACTGGAGCTGGGTGGAGGCCCGGGAGCAGGTGACCTTCAGACCTTGGCACTGGAGGTGGCCCAGCAGAAGCGTGGCATTGTAGATCAGTGCTGCACCAG	92	86	Ins2	NM_008387.3:266
39	Insr	NM_010568.2	8315-8414	CAGCTGGGTGTGGTGCCACCAACACAAGTAAAAACTATCCTTACTATCTTATCAGGACAGACGTTCTACCATGCACAGTGATTATTGGGTTAAGGGCTGT	83	82	Insr	NM_010568.2:8314
40	Kmo	NM_133809.1	166-265	AAATCTGCACGTGGAAGGAGCATTAACTTGGCCCTTTCTTATAGAGGACGGCAGGCCTTGAAAGCCATTGGTCTGGAAGATCAGATCGTTTCCAAAGGTG	82	83	Kmo	NM_133809.1:165
41	Lars	NM_134137.2	946-1045	TTAAGCGGCCTGAAAGGGAAAAATATCTTCCTAGTAGCTGCTACACTCAGACCTGAGACTATGTTTGGGCAGACAAATTGTTGGGTTCGGCCTGATATGA	83	82	Lars	NM_134137.2:945
42	Lect2	NM_010702.2	109-208	ATTCCGGGGGTGACCCTGTGTGCATGGAGCAGGTCTAACTAGAGGAAGAAACAAGAAGCAGAACCTAGATGATTCCCACAACAATCCTCATTTCAGCTGC	83	82	Lect2	NM_010702.2:108
43	Lepr (WT)	NM_146146.2	3999-4098	TCACAAGATAATGGAGAATAAGATGTGTGACTTAACTGTGTAATCTCATCCAAGAAGCCTCAAGGTTCCATTCCAGTAGAGCCTGTCATGTATAATGTGT	78	80	Lepr	NM_146146.2:3998
44	Lepr (del)	NM_146146.3	301-400	CCAAAACAGTCTTCCACTGTTGCTTTGGGAATGAGCAAGGTCAAAACTGCTCTGCACTCACAGACAACACTGAAGGGAAGACACTGGCTTCAGTAGTGAA	83	91	Lepr	NM_146146.3:300
45	Ltc4s	NM_008521.1	149-248	CGCTCACCTCTGGCCCTCCCGAGTTCGAGCGCGTCTTCCGAGCCCAGGTAAACTGCAGCGAGTACTTTCCGCTGTTCCTCGCCACACTCTGGGTCGCCGG	82	81	Ltc4s	NM_008521.1:148
46	Mal	NM_001171187.1	686-785	TTTTACCTCAGTGCCTCAGTTCTGGAAGCCCTGGCCACCATCTCAATGTTTGATGGCTTTACTTACAAGCATTACCATGAAAACATCGCCGCAGTGGTGT	82	81	Mal	NM_001171187.1:685
47	Mapt	NM_001038609.2	1203-1302	CAGTCGAAGATTGGCTCCTTGGATAATATCACCCACGTCCCTGGAGGAGGGAATAAGAAGATTGAAACCCACAAGCTGACCTTCAGGGAGAATGCCAAAG	86	87	Mapt	NM_001038609.2:1202
48	Mbd2	NM_010773.2	656-755	GAGCGATGTCTACTACTTCAGTCCAAGTGGTAAGAAGTTCAGAAGTAAACCTCAGCTGGCAAGATACCTGGGAAATGCTGTTGACCTTAGCAGTTTTGAC	81	82	Mbd2	NM_010773.2:655
49	Mdc1	NM_001010833.2	5901-6000	TGTTGGCAGTTAGCTGTGGTCATCTCCAGTAGCTCAGTGCTCACTCTGCCTTCTTGGTGGCAGGTTTCTGTGTGGAGACACAATGGATTTGAACTTGCAC	82	80	Mdc1	NM_001010833.2:5900
50	Mto1	NM_026658.2	1059-1158	TCCAAATCGTCTGCATCAGGTTTGGTTGGAGCCTGAAGGAATGGATTCCGACCTCATCTACCCGCAAGGGTTATCTGTTACACTGCCAGCTGAGTTACAG	82	81	Mto1	NM_026658.2:1058
51	Mvk	NM_023556.2	1261-1360	GACCACCCGACACACCATCCTACCAAGAAGCCTCTAAGTATCTGGGGCTGGAGTTGGCCTGCACCTTCTAGACTCTGACCTCATCCGTGTTCTGCCGTTT	82	82	Mvk	NM_023556.2:1260
52	Myrf	NM_001033481.1	4466-4565	AGAGGAGTGGTGGGTTTGAGTTTGGAGGTTTTACTCAAGTGACAGCTTCAGCATTTCTTGGTAGCACCTACAGCATTCTGATTACATGCAGGTTCCTGGA	80	80	Myrf	NM_001033481.1:4465
53	Nadk	NM_001159637.1	2656-2755	GAACCAAACCCACTGAGCTTTCCTACCTGTTAAAGTCAGGACCTACTGAGCACCCATGGAGCCCTAAGTGGTCTGGGTTCAGTGCTGTTATCATGGTGAC	83	83	Nadk	NM_001159637.1:2655
54	Ncr1	NM_010746.3	996-1095	CCTTGTGAGCTCTATGCTGTACCCTGGATAAAGAAAGAGATCTTTTCAGAAATGAAGGGGTAGGAGTGTTACCAAGTTTGGCAAAGCATTCTAAAGGACA	80	83	Ncr1	NM_010746.3:995
55	Nefl	NM_010910.1	1871-1970	CCTCCTTACGCAGAGTATCTGTTTGCTTGCAGAGTGGCTTTCTGGCTTGCTGCCAGCCTGTGCATGGTCCATGCTTATGAGTTCAGGATCTATGGCAATG	80	83	Nefl	NM_010910.1:1870
56	Nfe2l2	NM_010902.3	1666-1765	CCAAGGAGCAATTCAATGAAGCTCAGCTCGCATTGATCCGAGATATACGCAGGAGAGGTAAGAATAAAGTCGCCGCCCAGAACTGTAGGAAAAGGAAGCT	78	80	Nfe2l2	NM_010902.3:1665
57	Nfkb1	NM_008689.2	2126-2225	GTCTTACACTTAGCCATCATCCACCTCCACGCTCAGCTTGTGAGGGATCTGCTGGAAGTCACATCTGGTTTGATCTCTGATGACATCATCAACATGAGAA	83	81	Nfkb1	NM_008689.2:2125
58	Ngf	NM_001112698.1	631-730	CAAGGAGGTGACAGTGCTGGCCGAGGTGAACATTAACAACAGTGTATTCAGACAGTACTTTTTTGAGACCAAGTGCCGAGCCTCCAATCCTGTTGAGAGT	83	81	Ngf	NM_001112698.1:630
59	Ngfr	NM_033217.3	1996-2095	AACAGGGAGATCAATTGTAGGCTGACACACTCCTTTCTGAATGAGGGCGTCAAGTGCTTGTTGGCAGGGATGGAGTGACTTTCAGGGAAACATCTGGAAA	83	83	Ngfr	NM_033217.3:1995
60	Nos1	NM_008712.2	2986-3085	GCTGGAAGAGGAATAAATTCCGCCTCACTTATGTGGCAGAAGCTCCAGAGCTGACCCAAGGTCTTTCCAATGTTCACAAAAAGCGAGTCTCAGCCGCCCG	83	83	Nos1	NM_008712.2:2985
61	Nos2	NM_010927.3	1542-1641	AGACTGGATTTGGCTGGTCCCTCCAGTGTCTGGGAGCATCACCCCTGTGTTCCACCAGGAGATGTTGAACTATGTCCTATCTCCATTCTACTACTACCAG	86	81	Nos2	NM_010927.3:1541
62	Nos3	NM_008713.4	3614-3713	ATACCTGGTTCCTGACAGTCTTCCTCCCCTCCAGTTCCCGGAAAGAGGGATTGTGTCACTTCGTTCGGTTGACCAAGGCTAGCCACCCTCTCTGAAGAAT	84	82	Nos3	NM_008713.4:3613
63	Nqo1	NM_008706.5	431-530	TTTCAGTTCCCATTGCAGTGGTTTGGGGTGCCAGCCATTCTGAAAGGCTGGTTTGAGAGAGTGCTCGTAGCAGGATTTGCCTACACATATGCTGCCATGT	81	82	Nqo1	NM_008706.5:430
64	Nrp2	NM_001077403.1	611-710	ACATACACGCGTTTGGGTTTGAAGAGGAAACCGGTCTCCGCTTCCTTAGCTTGCTCCCTCTTTGCTGATTTCAAGAGCTATCTCCTAGTGAGGTGGAGAT	82	81	Nrp2	NM_001077403.1:610
65	oxt	NM_011025.4	19-118	ATCTCAGACTGAGCACCATCGCCATGGCCTGCCCCAGTCTCGCTTGCTGCCTGCTTGGCTTACTGGCTCTGACCTCGGCCTGCTACATCCAGAACTGCCC	86	85	Oxt	NM_011025.4:18
66	Oxtr	NM_001081147.1	3195-3294	CTGTGCACTCTGGAGTCCCTTTGAAATACCCAGACTTAATTCTGGACTTACTGAAATATATCAAGGGCGCTTCCAAAAAGCCTAGAATCTGTAGATCCAC	80	82	Oxtr	NM_001081147.1:3194
67	Pdk1	NM_172665.3	646-745	GATTCTACATGAGTCGCATCTCAATTAGAATGCTACTCAACCAGCACTCCTTATTGTTCGGTGGAAAAGGAAGTCCATCTCATCGAAAGCACATTGGAAG	81	78	Pdk1	NM_172665.3:645
68	Pik3c2a	NM_011083.2	1571-1670	TAATGCAAGCCCTTTGCTGGGTACATGATGACTTGAATCAAGTGGATGTTGGCAGCTACATTCTGAAAGTTTGTGGTCAAGAGGAGGTTCTACAGAATAA	81	81	Pik3c2a	NM_011083.2:1570
69	Pla2g15	NM_133792.2	2526-2625	GTCTCAAAACCACTTAGAAGCTGGACCACACTGCCTTCCCATATCGTTTCTGATGCTGGACTTCCCTTGTTAAGCACATTCCTATCATCTGTCCCTCACC	82	81	Pla2g15	NM_133792.2:2525
70	Plcg1	NM_021280.3	3867-3966	CGGGAAGGGTCCTTTGAAGCCAGATACCAGCAGCCATTTGAAGATTTCCGCATCTCGCAGGAGCATCTAGCAGACCATTTTGACAGTCGGGAACGAAGTA	82	82	Plcg1	NM_021280.3:3866
71	Plvap	NM_032398.2	106-205	GCGGCTGCTGGTACTACCTGCGCTATTTCTTCCTCTTCGTGTCGCTCATTCAGTTCCTCATCATCCTGGGCCTGGTCCTCTTCATGATCTATGGCAATGT	80	81	Plvap	NM_032398.2:105
72	Pparg	NM_001127330.1	1036-1135	GAGCAAAGAGGTGGCCATCCGAATTTTTCAAGGGTGCCAGTTTCGATCCGTAGAAGCCGTGCAAGAGATCACAGAGTATGCCAAAAATATCCCTGGTTTC	80	83	Pparg	NM_001127330.1:1035
73	Prdx1	NM_011034.4	1132-1231	GGGGTTCCTAACCATTGAGCTGTCTCTCCAGTCTCTTAACTTTTGAGACAGGATCTCTCACTGATCTAGAACTTGATGTATATGTGAGGCTAGTAAGCTC	79	82	Prdx1	NM_011034.4:1131
74	Psat1	NM_177420.1	1601-1700	GCTGGGTTCTGCAGCAGTTGGTTCAAGTCAACAGCGACTCACGAGCGTTTTGGATCTGTGTACTGCAATTCCCATAAAGAGATAGGTGTGTTATGCTGTG	83	80	Psat1	NM_177420.1:1600
75	Psen2	NM_001128605.1	561-660	CAAGTATCGATGCTACAAGTTCATCCATGGCTGGCTGATCATGTCCTCCCTGATGCTCCTCTTCTTGTTCACCTACATCTACCTCGGGGAAGTGCTCAAG	83	83	Psen2	NM_001128605.1:560
76	Ptger4	NM_008965.1	316-415	GGTGGCCATCGTAGTATTGTGCAAGTCGCGCAAGGAGCAGAAAGAGACGACCTTTTACACTCTAGTATGTGGGCTGGCTGTCACTGACCTTCTGGGCACC	83	81	Ptger4	NM_008965.1:315
77	Ptges	NM_022415.2	1186-1285	GAAGGGAACTTTGGCTTCTTCAGCATCTGTGAGGTTTGAAGATGCCAAATGTCTACTCCTGTGGAAAATCTCACTTGTGTGTGTGCAGTGTCCCTCCAGA	80	83	Ptges	NM_022415.2:1185
78	Ptgs1	NM_008969.3	1271-1370	CATCGCCATGGAATTTAACCATCTCTATCACTGGCATCCACTCATGCCCAACTCCTTCCAAGTGGGCTCACAAGAGTACAGCTACGAGCAGTTTTTATTT	81	78	Ptgs1	NM_008969.3:1270
79	Ptgs2	NM_011198.4	801-900	GACCTGGGTTCACCCGAGGACTGGGCCATGGAGTGGACTTAAATCACATTTATGGTGAAACTCTGGACAGACAACATAAACTGCGCCTTTTCAAGGATGG	82	82	Ptgs2	NM_011198.4:800
80	S100b	NM_009115.3	1091-1190	ACCGAGAATCAAAATTCTGCTCGGCAGACTTCTCCTTTCAGGATGATCGCTTTGTTCCTGGAGGACAGAGGAGGGGAATGGCCAGAGTCTTTTTCTAGTT	81	82	S100b	NM_009115.3:1090
81	Scd1	NM_009127.4	541-640	GGAGGCCTGTACGGGATCATACTGGTTCCCTCCTGCAAGCTCTACACCTGCCTCTTCGGGATTTTCTACTACATGACCAGCGCTCTGGGCATCACAGCCG	86	84	Scd1	NM_009127.4:540
82	Sirt1	NM_019812.2	844-943	GGATTCCTGACTTCAGATCAAGAGACGGTATCTATGCTCGCCTTGCGGTGGACTTCCCAGACCTCCCAGACCCTCAAGCCATGTTTGATATTGAGTATTT	83	79	Sirt1	NM_019812.2:843
83	Slc13a3	NM_054055.2	2271-2370	GGCCAGATGTTACAGTTGTTCGCAGCAGGCTCGATTCTGCCCTCTCTTTTTAACCATCTCCCTTGTAGATGATCCGGGCCACTAGAGATTAGCTTCCATT	79	81	Slc13a3	NM_054055.2:2270
84	Slc2a1	NM_011400.3	2191-2290	GGACTCCATTTTAGGATTCGCCCATTCCTGTCTCTTCCTACCCAACCACTCAATTAATCTTTCCTTGCCTGAGACCAGTTGGAAGCACTGGAGTGCAGGG	80	81	Slc2a1	NM_011400.3:2190
85	Slc2a4	NM_009204.2	961-1060	CTGATGTGTCTGACGCACTAGCTGAGCTGAAGGATGAGAAACGGAAGTTGGAGAGAGAGCGTCCAATGTCCTTGCTCCAGCTCCTGGGCAGCCGCACCCA	83	83	Slc2a4	NM_009204.2:960
86	Slc6a1	NM_178703.4	1866-1965	GGAAGCTGTGCTGGTCCTTTTTCACACCCATCATTGTGGCGGGCGTGTTTCTCTTCAGTGCTGTGCAGATGACACCACTCACCATGGGAAGCTATGTTTT	81	82	Slc6a1	NM_178703.4:1865
87	Slc6a6	NM_009320.3	551-650	GTTTTTCTTGGAGGTCATCATAGGCCAGTACACATCAGAAGGGGGCATCACCTGCTGGGAGAAGATCTGTCCTTTGTTCTCTGGCATTGGCTACGCATCC	82	82	Slc6a6	NM_009320.3:550
88	Sox10	XM_128139.6	2647-2746	CCATCTCCTGTCTGCAGCCCAGTCCACATGTAACACATCGCTGCCCCTTTATTTATCTCCATAGTCGCCATGTTCCTATCCCTCTAGCTACTCCAGCCCC	83	80	Sox10	XM_128139.6:2646
89	Srebf1	NM_011480.4	1679-1778	GGTTGCTGCCACCCCTAGTCTGGCTGGCCAATGGACTACTAGTGTTGGCCTGCTTGGCTCTTCTCTTTGTCTATGGGGAACCTGTGACTAGGCCACACTC	85	86	Srebf1	NM_011480.4:1678
90	Srebf2	NM_033218.1	1136-1235	CATCAACGACAAAATCATAGAGTTGAAGGACTTAGTCATGGGGACAGATGCCAAGATGCACAAGTCTGGCGTTCTGAGGAAGGCCATTGATTACATCAAA	82	82	Srebf2	NM_033218.1:1135
91	Syn2	NM_013681.3	1345-1444	TGGACTGCAGCATGCCATTGATTGGGGAACACCAAGTGGAGGACAGACAACTCATCACTGATCTAGTCATCAGCAAGATGAACCAGCTATTGTCCAGGAC	83	82	Syn2	NM_013681.3:1344
92	Syp	NM_009305.2	733-832	TGTTTGGCTTCCTGAACCTGGTGCTCTGGGTTGGCAACCTATGGTTCGTGTTCAAGGAGACAGGCTGGGCCGCCCCATTCATGCGCGCACCTCCAGGCGC	83	86	Syp	NM_009305.2:732
93	Tada2b	NM_001170454.1	3225-3324	GGTGTTTCCAGCACCAGAATCCCAGCTTGGTGAGGTTTGAAGTTTCAGTGTGTCTTCTACAAAATGACAGCCACATCTACATTAGCTTGAGAAGCAGAGG	79	82	Tada2b	NM_001170454.1:3224
94	Tbp	NM_013684.3	71-170	GTGGCGGGTATCTGCTGGCGGTTTGGCTAGGTTTCTGCGGTCGCGTCATTTTCTCCGCAGTGCCCAGCATCACTATTTCATGGTGTGTGAAGATAACCCA	83	79	Tbp	NM_013684.3:70
95	Tnc	NM_001369211.1	2373-2472	AGTACTTCATTCGTGTGTTCGCCATCTTGGAAAACAAGAGGAGCATCCCTGTCAGTGCCAGGGTTGCCACCTATTTGCCTGCACCTGAAGGTCTAAAATT	80	83	Tnc	NM_001369211.1:2372
96	Tnf	NM_013693.2	515-614	TGGATCTCAAAGACAACCAACTAGTGGTGCCAGCCGATGGGTTGTACCTTGTCTACTCCCAGGTTCTCTTCAAGGGACAAGGCTGCCCCGACTACGTGCT	85	85	Tnf	NM_013693.2:514
97	Ttpa	NM_015767.4	545-644	AGGAGGTGGAAACTCAACGCAATGGAGTTAAAGCTATATTTGACCTGGAAGGCTGGCAGGTTTCTCATGCTTTCCAAATTACCCCATCTGTAGCCAAGAA	84	81	Ttpa	NM_015767.4:544
98	Txn1	NM_011660.3	281-380	TCTCTGCTACGTGGTGTGGACCTTGCAAAATGATCAAGCCCTTCTTCCATTCCCTCTGTGACAAGTATTCCAATGTGGTGTTCCTTGAAGTGGATGTGGA	82	80	Txn1	NM_011660.3:280
99	Xdh	NM_011723.2	4317-4416	AGGTTAGCAAGGGTTTGCATTATGTCCCTACTCGCCACATGGCCTGTGTAACTAAGATTCTCACACACCTCCTGACGCTGAAACCAACGTTTCTCTAGAT	82	82	Xdh	NM_011723.2:4316
